# Supplementary material for: A Mixed-Methods Study to Evaluate Elementary School Staff’s Acceptability, Delivery Challenges, and Communication Regarding the Implementation of School-Located Influenza Vaccination Program in Hong Kong
Source: Vaccines (Basel). 2021 Oct 14;9(10):1175. doi: 10.3390/vaccines9101175 (PMC8540161; doi:10.3390/vaccines9101175)
Supplement: Supplementary file 1 [file vaccines-09-01175-s001.zip]

Archive with 1 entries (1 files):
- vaccines-1298278-supplementary.pdf
